# Supplementary material for: CT-Derived Radiomic Signature of MUC6 Expression Improves Guideline-Based Risk Stratification in Intraductal Papillary Mucinous Neoplasms
Source: Cancers (Basel). 2026 Jul 15;18(14):2264. doi: 10.3390/cancers18142264 (PMC13406335; doi:10.3390/cancers18142264)
Supplement: Supplementary file 1 [file cancers-18-02264-s001.zip]

Archive with 4 entries (3 files):
- Supplementary Materials/
- Supplementary Materials/Supplemental Tables.pdf
- Supplementary Materials/Supplemental Figures.pdf
- Supplementary Materials/Supplemental Methods.pdf
